# Supplementary material for: Comparison of commercial ELISA assays for quantification of corticosterone in serum
Source: Sci Rep. 2017 Jul 27;7:6748. doi: 10.1038/s41598-017-06006-4 (PMC5532291; doi:10.1038/s41598-017-06006-4)
Supplement: Supplementary file 1 — Supplementary Information [file 41598_2017_6006_MOESM1_ESM.xlsx]

## Sheet: Sheet2
		DRG-5186 ng/ml			ENZO ng/ml			DRG-4164 ng/ml			Arbor Assays ng/ml
Subject	Group	Duplicat 1	Duplicat 2	Mean	Duplicat 1	Duplicat 2	Mean	Duplicat 1	Duplicat 2	Mean	Duplicat 1	Duplicat 2	Mean
7	CON	19.7156	14.7953	17.2554	34.3449	39.3478	36.8463	164.342	139.829	152.086	219.74	214.251	216.996
8	CON	5.00697	4.34251	4.67474	22.2977	22.538	22.4179	96.5925	109.6	103.096	176.999	181.518	179.258
12	CON	53.533	59.2843	56.4087	56.4888	66.3692	61.429	174.734	140.216	157.475	334.635	377.538	356.087
13	CON	120.287	114.65	117.469	147.855	148.015	147.935	276.013	292.252	284.132	604.263	566.784	585.524
14	CON	130.05	138.48	134.265	175.159	181.684	178.422	320.73	347.987	334.358	727.99	720.327	724.159
16	CON	N.D.	0.683883	0.683883	16.1677	13.1864	14.6771	49.5667	51.4215	50.4941	120.284	127.095	123.689
18	CON	6.28163	9.08741	7.68452	33.0695	31.5138	32.2916	101.048	91.3023	96.1751	191.416	170.973	181.195
20	CON	9.75794	16.6766	13.2173	33.4484	34.8644	34.1564	116.027	106.462	111.245	218.088	230.044	224.066
25	CON	14.0962	9.28078	11.6885	28.7268	33.7571	31.2419	117.52	107.152	112.336	210.325	212.904	211.614
26	CON	34.3061	32.4912	33.3987	91.0076	66.2036	78.6056	169.389	167.562	168.476	260.298	268.414	264.356
29	CON	79.7942	82.5893	81.1917	98.7956	103.472	101.134	333.031	337.742	335.387	511.163	571.235	541.199
33	CON	20.9301	22.3206	21.6253	37.3955	31.7715	34.5835	149.214	131.725	140.469	277.008	319.527	298.267
37	CON	69.3265	72.3238	70.8252	105.656	119.096	112.376	356.997	279.956	318.476	683.801	812.773	748.287
38	CON	93.5312	103.483	98.5071	191.763	184.1	187.931	443.365	473.111	458.238	746.808	1113.37	930.089
39	CON	5.91014	10.581	8.24557	24.219	21.2264	22.7227	74.182	77.0985	75.6403	195.44	503.556	349.498
40	CON	104.391	115.896	110.144	126.176	151.836	139.006	416.296	394.315	405.306	694.733	459.917	577.325
5	IVC	48.227	51.8729	50.0499	61.0388	52.9084	56.9736	216.139	236.046	226.093	277.477	356.667	317.072
6	IVC	6.63533	3.51733	5.07633	21.014	19.5334	20.2737	108.546	76.1909	92.3684	172.536	161.529	167.032
9	IVC	3.70749	6.37021	5.03885	15.3027	18.0232	16.6629	75.4599	79.6814	77.5707	150.157	158.783	154.47
10	IVC	34.7334	37.3215	36.0275	43.9608	53.8168	48.8888	253.106	192.975	223.041	419.142	386.059	402.601
11	IVC	96.3151	106.33	101.323	118.481	121.406	119.943	283.479	318.848	301.163	754.082	534.269	644.176
15	IVC	99.8109	101.07	100.44	130.164	193.217	161.691	287.808	305.397	296.602	590.814	604.993	597.904
17	IVC	14.6959	17.0205	15.8582	60.9388	70.2808	65.6098	104.013	122.196	113.105	N.D.	234.623	235
19	IVC	15.6202	23.1908	19.4055	27.7596	32.4418	30.1007	121.221	127.578	124.4	286.786	278.396	282.591
27	IVC	11.5655	10.3382	10.9519	28.7286	23.8999	26.3142	95.2608	91.5623	93.4116	165.172	177.333	171.252
28	IVC	12.6382	11.9448	12.2915	38.1656	39.741	38.9533	121.439	125.073	123.256	220.355	224.552	222.454
30	IVC	5.19486	9.91879	7.55682	21.3926	21.8936	21.6431	68.7986	64.3539	66.5762	129.14	144.177	136.659
31	IVC	6.28163	6.23327	6.25745	23.5201	20.9169	22.2185	53.3491	63.2394	58.2943	408.827	156.851	282.839
32	IVC	18.9803	24.2236	21.602	34.605	35.1754	34.8902	130.132	132.597	131.365	147.236	244.419	195.827
34	IVC	54.7038	55.5053	55.1046	122.661	80.764	101.713	247.156	200.844	224	338.89	363.916	351.403
35	IVC	30.3791	30.1682	30.2736	41.912	40.5828	41.2474	237.939	217.917	227.928	353.006	766.156	559.581
36	IVC	22.0154	24.9794	23.4974	75.7728	79.536	77.6544	199.463	178.316	188.89	237.841	194.126	215.983
Supplementary data: Rawdata for each duplicate in the four ELISA assays and mean of the duplicates. Mean values are used for statistical analyses and figure I. N.D. Not detected.
